# Supplementary material for: Flow Characteristics, Mechanical, Thermal, and Thermomechanical Properties, and 3D Printability of Biodegradable Polylactide Containing Boehmite at Different Loadings
Source: Polymers (Basel). 2021 Jun 21;13(12):2019. doi: 10.3390/polym13122019 (PMC8234614; doi:10.3390/polym13122019)
Supplement: Supplementary file 1 [file polymers-13-02019-s001.zip]

Archive with 1 entries (1 files):
- polymers-1232460-supplementary.pdf
